# Supplementary material for: Compritol-Based Alprazolam Solid Lipid Nanoparticles for Sustained Release of Alprazolam: Preparation by Hot Melt Encapsulation
Source: Molecules. 2022 Dec 14;27(24):8894. doi: 10.3390/molecules27248894 (PMC9783086; doi:10.3390/molecules27248894)
Supplement: Supplementary file 1 [file molecules-27-08894-s001.zip]

Archive with 1 entries (1 files):
- molecules-2045269-supplementary.pdf
